# Supplementary material for: Integration of single-cell sequencing and machine learning identifies key macrophage-associated genetic signatures in lumbar disc degeneration
Source: Front Immunol. 2025 Dec 2;16:1671961. doi: 10.3389/fimmu.2025.1671961 (PMC12705385; doi:10.3389/fimmu.2025.1671961)
Supplement: Supplementary file 3 [file Table1.xlsx]

## Sheet: Sheet1
COL4A2		Sequence (5'->3')	Template strand	Length	Start	Stop	Tm	GC%	Self complementarity	Self 3' complementarity
	Forward primer	CCCGGATCTGTACAAGGGTG	Plus	20	1086	1105	59.82	60	6	0
	Reverse primer	CGCCTTTTGAGATTACGCCG	Minus	20	1156	1137	59.97	55	3	3
	Product length	71
	Exon junction	1101/1102 (forward primer) on template NM_009932.5
CDK1	Sequence (5'->3')	Template strand	Length	Start	Stop	Tm	GC%	Self complementarity	Self 3' complementarity
	Forward primer	ACTCGGCCTCTAAGCTCCT	Plus	19	1	19	59.69	57.89	4	1
	Reverse primer	AGGTTACGACGGACCCTCTC	Minus	20	92	73	60.68	60	7	1
	Product length	92
	Exon junction	77/78 (reverse primer) on template NM_007659.4
MMP3		Sequence (5'->3')	Template strand	Length	Start	Stop	Tm	GC%	Self complementarity	Self 3' complementarity
	Forward primer	TCTCCTTTGCAGTTGGAGAACA	Plus	22	541	562	59.83	45.45	6	0
	Reverse primer	CAGGCCCATCAAAAGGGACA	Minus	20	591	572	60.25	55	4	1
	Product length	51
	Exon junction	558/559 (forward primer) on template NM_010809.3
SRGN	Sequence (5'->3')	Template strand	Length	Start	Stop	Tm	GC%	Self complementarity	Self 3' complementarity
	Forward primer	GATCTCACCGGAAGGAGAACG	Plus	21	28	48	60.2	57.14	4	2
	Reverse primer	CACACGTCACAGTTTCCTCTG	Minus	21	123	103	59.14	52.38	4	3
	Product length	96
	Exon junction	107/108 (reverse primer) on template NM_001358965.2
