# Supplementary material for: Integration of single-cell sequencing and machine learning identifies key macrophage-associated genetic signatures in lumbar disc degeneration
Source: Front Immunol. 2025 Dec 2;16:1671961. doi: 10.3389/fimmu.2025.1671961 (PMC12705385; doi:10.3389/fimmu.2025.1671961)
Supplement: Supplementary file 4 [file Table2.xlsx]

## Sheet: 补充表1
gene_name	module	kME	color
COL14A1	black	0.914626	black
ASPN	black	0.883953	black
COL1A1	black	0.882871	black
COL8A1	black	0.868151	black
COL12A1	black	0.854396	black
SPARCL1	black	0.842816	black
COL4A2	black	0.814681	black
FNDC1	black	0.813743	black
TNC	black	0.809291	black
MFAP5	black	0.8081	black
NFIB	black	0.795359	black
LHFPL6	black	0.782461	black
THBS4	black	0.776152	black
CRISPLD1	black	0.775663	black
SFRP2	black	0.770487	black
DKK3	black	0.769747	black
ANGPTL1	black	0.766792	black
TAGLN	black	0.763266	black
MXRA5	black	0.763088	black
LAMA4	black	0.76285	black
SFRP1	black	0.756189	black
FAM180B	black	0.744807	black
FGF10	black	0.723085	black
AKR1C1	black	0.714412	black
C1QTNF3	black	0.710968	black
PTN	black	0.67719	black
PALMD	black	0.642727	black
SNCG	black	0.628903	black
RERG	black	0.624087	black
SGCD	black	0.621371	black
CYS1	black	0.615505	black
GHR	black	0.607345	black
CNN3	black	0.606765	black
PDZRN4	black	0.602419	black
SGCE	black	0.569275	black
GSC	black	0.565427	black
MEOX2	black	0.54052	black
ANGPTL4	black	0.508988	black
FAT1	black	0.44079	black
TNFSF11	black	0.429369	black
SCARF2	black	0.425852	black
LTBP1	black	0.425598	black
LPAR4	black	0.417675	black
KRT17	black	0.387232	black
TBX3	black	0.358792	black
DIO3OS	black	0.354843	black
FAM180A	black	0.33741	black
RELN	black	0.320487	black
CCL21	black	0.314626	black
POSTN	black	0.310881	black
RNASE1	blue	0.886385	blue
C1QC	blue	0.876427	blue
MSR1	blue	0.875711	blue
C1QB	blue	0.872149	blue
C1QA	blue	0.867071	blue
STAB1	blue	0.864407	blue
CD163	blue	0.832199	blue
FOLR2	blue	0.825301	blue
VSIG4	blue	0.821923	blue
LGMN	blue	0.800149	blue
COLEC12	blue	0.789796	blue
SELENOP	blue	0.787535	blue
MRC1	blue	0.786999	blue
FPR3	blue	0.784117	blue
CTSB	blue	0.782109	blue
CSF1R	blue	0.778077	blue
MS4A7	blue	0.767445	blue
TGFBI	blue	0.764039	blue
FCGR2A	blue	0.763563	blue
DAB2	blue	0.758269	blue
CTSZ	blue	0.752735	blue
CD14	blue	0.719864	blue
TMEM176B	blue	0.706013	blue
CCL2	blue	0.684865	blue
LILRB5	blue	0.681596	blue
ARHGAP18	blue	0.681093	blue
KCTD12	blue	0.673209	blue
C2	blue	0.670757	blue
GGTA1	blue	0.650429	blue
PLTP	blue	0.644019	blue
LGALS3BP	blue	0.643326	blue
HLA-DRB5	blue	0.639766	blue
HLA-DMA	blue	0.639366	blue
HLA-DPA1	blue	0.635772	blue
GPNMB	blue	0.634735	blue
MAF	blue	0.633462	blue
NRP1	blue	0.632243	blue
FTL	blue	0.631868	blue
MAMDC2	blue	0.620102	blue
CTSD	blue	0.618485	blue
MS4A6A	blue	0.615068	blue
SLC40A1	blue	0.611806	blue
NPC2	blue	0.608115	blue
BMP2K	blue	0.606931	blue
TMEM176A	blue	0.605796	blue
C3AR1	blue	0.599206	blue
HLA-DRB1	blue	0.596273	blue
MTSS1	blue	0.591775	blue
IFI44L	blue	0.589901	blue
LY96	blue	0.588417	blue
