# Supplementary material for: Integration of single-cell sequencing and machine learning identifies key macrophage-associated genetic signatures in lumbar disc degeneration
Source: Front Immunol. 2025 Dec 2;16:1671961. doi: 10.3389/fimmu.2025.1671961 (PMC12705385; doi:10.3389/fimmu.2025.1671961)
Supplement: Supplementary file 5 [file Table3.xlsx]

## Sheet: hyperparameter_ranges
Model	Parameter	Value_in_Code	Recommended_Range
xgbTree	nrounds	c(100, 200)	50-500
xgbTree	max_depth	c(5, 7)	3-10
xgbTree	eta	c(0.05, 0.1)	0.01-0.3
xgbTree	gamma	0.1	0-5
xgbTree	colsample_bytree	0.8	0.5-1
xgbTree	min_child_weight	1	1-10
xgbTree	subsample	0.8	0.5-1
rf	mtry	sqrt(n_features)	1-n_features
rf	ntree	500	50-1000
rf	nodesize	1	1-20
ranger	mtry	floor(sqrt(ncol(X)))	1-n_features
ranger	splitrule	'gini'	['gini','extratrees']
ranger	min.node.size	5	1-20
ada	iter	100	50-500
ada	maxdepth	5	1-10
ada	nu	0.1	0.01-0.2
xgbLinear	nrounds	100	50-500
xgbLinear	lambda	0	0-1
xgbLinear	alpha	0	0-1
xgbLinear	eta	0.1	0.001-0.3
