# Supplementary material for: Integration of single-cell sequencing and machine learning identifies key macrophage-associated genetic signatures in lumbar disc degeneration
Source: Front Immunol. 2025 Dec 2;16:1671961. doi: 10.3389/fimmu.2025.1671961 (PMC12705385; doi:10.3389/fimmu.2025.1671961)
Supplement: Supplementary file 6 [file Table4.xlsx]

## Sheet: Sheet1
Protein	Ligand	CurPocket	Vina	Cavity	Center	Docking size
CDK1	RO‑3306	ID	score	volume (Å3)	(x, y, z)	(x, y, z)
CDK1	RO‑3306	C1	-6.8	4989	13, 0, 6	32, 33, 34
CDK1	RO‑3306	C4	-6.4	184	9, -11, -10	20, 20, 20
CDK1	RO‑3306	C2	-5.4	277	-15, -9, 13	20, 20, 20
CDK1	RO‑3306	C3	-5.3	237	0, 11, 6	20, 20, 20
CDK1	RO‑3306	C5	-4.9	133	-16, 11, -6	20, 20, 20
COL4A2	AR234960	C2	-6.3	1153	19, 4, -7	19, 19, 19
COL4A2	AR234960	C3	-5.8	903	-13, 16, 11	19, 19, 19
COL4A2	AR234960	C4	-5.8	833	1, -16, 15	25, 19, 19
COL4A2	AR234960	C5	-5.8	359	2, -14, -10	19, 19, 19
COL4A2	AR234960	C1	-5.6	1473	3, 9, 4	19, 19, 19
